# Supplementary material for: Melatonin delays ovarian aging in mice by slowing down the exhaustion of ovarian reserve
Source: Commun Biol. 2021 May 6;4:534. doi: 10.1038/s42003-021-02042-z (PMC8102596; doi:10.1038/s42003-021-02042-z)
Supplement: Supplementary file 2 — Supplementary Data 1 [file 42003_2021_2042_MOESM2_ESM.xlsx]

## Sheet: Fig.1 
	Fig. 1d						Fig. 1e
		Fshr	Lhcgr	Snat				MLT level (pg/mg protein)
	PD5	1	1	8			PD7	0.0884197
		0.858565	0.835088	6.63456				0.0862542
		0.933033	1	7.72749				0.107211
	PD7	0.590496	1.04247	6.54322				0.123117
		0.664343	0.742262	6.23332			PD9	0.108902
		0.747425	0.907519	6.82108				0.0758333
	PD9	2.54912	1.82766	6.72717				0.166369
		2.37841	1.69349	6.40856				0.0722654
		2.21914	1.95884	6.6807			PD15	0.0264389
	PD11	2.14355	3.86375	3.34035				0.089583
		1.93187	4.14106	3.4822				0.0973637
		1.90528	4.22807	2.8481				0.0687307
	PD13	2.37841	5.9381	2.58471				0.0638999
		2.36198	5.81589	1.59107			PD17	0.0319301
		2.46229	6.72717	2.31338				0.024575
	PD15	8.9383	4.11246	2.88786				0.0513219
		11.3924	3.65533	2.77022				0.0727655
		8.22491	4.16986	1.89212				0.0510023
	PD17	8.87656	4.37717	1.67018				0.0346026
	17-2	6.6807	4.46915	1.52626			PD19	0.0548129
	17-3	7.11074	4.85678	2.34567				0.0363008
	PD19	7.46426	4.95883	2.65737				0.076272
	19-2	8.45614	5.24158	1.02811				0.0368996
	19-3	6.86852	5.85634	2.34567				0.0431587
	PD21	7.56846	3.41054	1.04247				0.108762
	21-2	9.06307	3.75809	1.28343
	21-3	9.00047	3.03143	1.53688

## Sheet: Fig.2
	Fig. 2d					Fig. 2g
	Groups	No. activated follicles (per mm2)	No. atretic follicles (per mm2)			Groups	No. Type 5a follicles (per mm2)	No. atretic follicles (per mm2)
	Con	9.86842	3.28947			Con	4.44444	8.88889
		11.1111	6.34921				4.6176	10.3896
		12.5392	4.70219				5.36193	8.57909
		23.3393	5.386				7.68	1.92
		18.9504	7.28863				7.7193	1.40351
		14.7059	5.34759				3.31126	4.63576
		20.7373	6.91244				6.88468	2.75387
		20.2532	5.06329				2.53165	7.59494
		21.2202	5.30504				3.77358	6.60377
		19.6429	8.92857				7.27273	7.27273
		16.0428	5.34759
		15.8451	7.04225			10-8M-MLT	3.29381	1.79533
		11.7845	3.367				2.589	3.95257
		13.0719	4.90196				3.57654	3.8835
		10.101	3.367				3.73692	2.86123
							5.05051	2.98954
	10-8M-MLT	11.2518	4.21941				4.662	5.89226
		7.02247	2.80899				0	6.21601
		12.5	2.77778
		8.31947	4.99168			10-7M-MLT-1	2.54237	2.54237
		8.38926	5.03356				3.37553	3.37553
		10.0167	3.3389				3.34728	5.02092
		12.6783	2.37718				3.29218	3.29218
		11.1111	2.38095				2.65487	4.42478
		16.2602	3.25203				2.7907	4.65116
		13.4771	2.69542				5.06329	5.90717
		18.2292	2.60417				4.25532	5.10638
		16.0428	5.34759
	10-7M-MLT	9.25926	1.85185
		7.49064	0
		7.28597	0
		12.0627	3.61882
		12.1951	4.43459
		9.59488	3.19829
		15.6047	3.90117
		15.3257	3.83142
		14.2303	2.58732

## Sheet: Fig.3
	Fig. 3b				Fig. 3d				Fig. 3e									Fig. 3g
	Groups	No. activated follicles (per mm2)	No. atretic follicles (per mm2)		Groups	No. cytosol distribution of Foxo3 (per mm2)				Con	MLT		Con	MLT				Groups	Concentration in ovary (U/mg protein)
	Con	122.924	6.64452		PD6-Con	1264.71			p-Akt	2.15816	0.902489	Akt	0.799157	0.754074				SOD-Con	4.0625
		89.7436	3.20513			1000				2.18354	0.840724		0.55662	0.437021					3.19044
		147.766	13.7457			1058.82				1.42334	0.964498		0.718825	0.739437					3.66917
		129.921	7.87402			971.429				0.986618	0.721525		0.713314	0.721411					7.12251
		111.111	0			904.762													5.53308
		114.458	6.0241			1000			p-Rps6kb1	0.71464	0.520997	Rps6kb1	0.309473	0.901059					5.84661
		118.182	4.54545							0.771437	0.57687		0.80977	1.55381
		100	4		PD6-MLT	1034.48				0.390614	0.37118		0.204189	1.11813				SOD-MLT	6.9076
		146.199	5.84795			781.25				0.543223	0.143544		0.590827	0.444261					6.94618
		154.696	0			807.692													7.16264
		175.879	10.0503			543.478			p-Eif4ebp1	0.171019	0.138135	Eif4ebp1	0.190382	0.935038					8.50893
						750				0.169843	0.1182		0.158606	0.584201					6.43653
	0.1mg-MLT	148.571	5.71429			914.286				0.110508	0.153022		0.416439	0.520798					6.32739
		145.078	10.3627							0.193168	0.124925		0.483156	0.374959
		131.98	0
		118.28	0						p-Yap	0.486927	0.31761	Yap	0.514936	0.439061				TAOC-Con	0.179365
		130.435	5.43478		PD9-Con	1315.79				0.715422	0.427218		0.553173	0.586283					0.169773
		149.425	17.2414			1387.1				0.473597	1.30846		0.721902	1.44834					0.203091
		125.874	0			1320				0.330647	1.46034		0.598187	2.85722					0.186984
		125	9.61538			1521.74													0.234393
		112.5	4.16667			1113.64
		97.6562	0			1400												TAOC-MLT	0.189898
		97.561	8.13008			1482.76													0.197044
						1250			Fig. 3f										0.201207
	1mg-MLT	102.564	0																0.207446
		103.448	0		PD9-MLT	1266.67				SOD2	CAT	GSHPx							0.22436
		84.8485	6.06061			1263.16			Con	1	1	1
		104.651	0			1177.78				1.16608	0.934111	1.26576
		119.266	9.17431			1347.83				1.07674	1.21139	1.24114
		105.991	0			1358.97				1.28343	1.54399	1.10318
		106.977	0			1050				1.34723	1.23971
		100	4.7619			1020.41
		77.7027	6.75676			1142.86			MLT	1.40607	1.3692	1.63392
		84.7458	3.38983			1045.45				1.30737	1.59107	1.19472
		82.8025	3.18471			975.61				1.42076	1.31951	1.18646
		113.269	6.47249			1366.67				1.32562	0.708742	1.17283
						1297.3						1.38191
	15mg-MLT	98.2143	0
		98.3607	6.55738
		99.3976	3.01205
		92.5373	2.98508
		61.5385	0
		81.3559	3.38983
		80.3782	4.72813
		113.565	6.30915
		116.564	6.13497
		82.1918	0

## Sheet: Fig.4
	Fig. 4b																	Fig. 4c
		PD15				PD17				PD19				PD21					Oocyte diameter (µm)
	Groups	No. Type 5b follicles (per mm2)	No. small antral follicles (per mm2)	No. atretic follicles (per mm2)		No. Type 5b follicles (per mm2)	No. small antral follicles (per mm2)	No. atretic follicles (per mm2)		No. Type 5b follicles (per mm2)	No. small antral follicles (per mm2)	No. atretic follicles (per mm2)		No. Type 5b follicles (per mm2)	No. small antral follicles (per mm2)	No. atretic follicles (per mm2)			In type 5a follicle	In type 5b follicle	In type 6 follicle
	Con	6.07441	0	0		0	0	2.57732		8.01749	2.18659	3.64431		12.2951	6.14754	6.14754		Con	89.2815	97.5538	88.5771
		7.73395	0	0		5.98802	0	1.49701		13.2488	2.30415	3.45622		15.457	6.04839	4.7043			82.165	96.8076	86.2388
		7.0922	0	0		3.861	0	1.9305		14.4444	1.66667	2.77778		14.6104	5.95238	5.41126			81.8771	95.4181	78.9436
		6.68003	0	1.33601		11.6487	0	3.58423		15.5172	5.74713	2.29885		17.6411	3.52823	6.04839			86.7612	93.4771	92.9618
		6.89061	3.44531	8.61326		12.8458	0.988142	2.96443		16.1663	4.61894	1.7321		17.6411	2.01613	6.04839			88.0911	91.6713	84.8975
		12.9991	3.71402	9.28505		11.4796	0	3.82653		9.51777	3.80711	1.90355		17.562	3.09917	4.13223			88.8322	99.835	95.5586
		15.6403	7.82014	7.82014		11.0294	0	5.51471		8.95141	5.75448	2.55754		12.8348	2.23214	5.02232			84.7452	86.6678	85.3239
		17.094	10.6838	4.2735		4.62963	0	0		9.16667	3.33333	2.5		11.5031	2.30061	7.66871			80.0038	87.315	93.0803
		18.2529	4.34594	5.21512		6.03865	0	7.24638		10	4.28571	2.85714		11.658	2.59067	5.18135			82.6287	90.407	88.9095
		16.7549	5.29101	7.93651		6.86275	0	6.86275		6.80934	2.91829	6.80934		17.4419	0	11.6279			75.0869	98.0901	88.4984
		10.9141	5.45703	6.36653		9.95575	2.21239	6.63717		12.3057	7.77202	6.47668		10.8696	1.5528	6.21118			90.4035	88.3388	93.9121
		16.8539	3.74532	6.55431		9.70874	0	6.06796		12.5661	3.30688	5.95238		16.3205	6.67656	5.93472			85.292	87.5175	90.8073
		5.56881	2.38663	5.56881		13.1579	7.89474	3.94737		14.5939	3.17259	6.34518		19.0887	4.92611	6.15764			78.0353	88.029	91.0061
		7.6365	2.29095	3.81825		16.8712	4.60123	4.60123		15.7068	4.58115	5.89005		23.5849	4.71698	5.3066			80.2336	93.7338	92.2064
		6.08134	3.04067	3.04067		16.9903	2.42718	4.85437		16.2722	5.91716	5.91716		22.343	5.43478	5.43478			92.5127	91.3433	94.6879
		6.58617	2.19539	3.65898		6.75676	2.89575	3.861		17.2414	7.83699	5.48589		22.7848	3.79747	4.43038			77.6573	90.8701	94.9478
		13.9096	2.98063	8.94188		13.6778	4.55927	4.55927		19.3089	10.1626	4.06504		17.8571	7.14286	4.28571			82.8735	95.5044	92.7417
		12.9991	4.64253	6.49954		14.1643	3.54108	4.95751		13.285	7.24638	6.03865		13.8408	6.05536	4.32526			86.9806	94.4057	95.8229
		9.68992	4.84496	4.84496		15.1515	3.78788	3.78788		10.2506	4.55581	7.97267		13.285	6.03865	3.62319			93.7082	95.4685	95.2465
		10.1937	2.03874	3.0581		13.8376	4.61255	3.69004		13.2613	5.40275	5.89391		17.8571	7.65306	5.10204			84.4537	79.1299	102.255
		5.39374	4.31499	4.31499		16.0891	4.9505	6.18812		19.2308	5.76923	6.73077		18.1452	7.05645	5.04032			79.5874	82.3478	105.106
		3.998	2.9985	1.999		12.605	0	4.20168		25.6286	7.73694	5.80271		21.4067	4.58716	4.58716			84.6787	76.275	95.2822
		4.82393	2.89436	3.85914		8.56164	5.13699	3.42466		26.5625	6.25	5.72917		26.2467	6.56168	4.59318			99.2453	100.754	97.5468
		4.42087	2.65252	2.65252		12.7451	5.88235	3.92157		24.0084	5.74113	5.21921		21.6802	4.74255	4.74255			91.1463	75.7234	91.5236
						15.9236	3.98089	3.98089		20.5696	7.91139	4.21941		22.2372	5.39084	4.04313			86.6678	87.8543	87.8433
						10.8992	3.40599	3.40599		19.5599	5.50122	4.88998		24.4648	6.11621	3.82263			79.5425	83.8105	86.3347
						14.8148	4.93827	3.08642		10.6952	7.35294	6.01604		21.7742	8.87097	3.22581			71.355	94.6581	102.618
						14.0766	2.25225	3.37838		3.44828	6.03448	4.31034		22.9008	9.54198	2.8626			76.1986	83.5053	100.386
						12.8348	4.46429	3.90625		12	8	2		18.9873	5.27426	2.1097			97.2549	82.118	107.911
						14.3021	3.43249	5.14874		17.2414	7.29443	3.97878		17.9856	7.19424	0			82.7743	101.168	104.946
						9.74026	3.8961	5.19481		16.3043	7.85024	4.22705		13.5468	7.38916	2.46305
						5.20833	3.47222	4.34028		18.3908	5.74713	4.02299		15.7729	9.46372	2.36593		MLT	84.3796	92.4232	91.3962
						8.92857	0	0		15.9817	5.70776	3.42466		18.1818	7.79221	3.8961			83.4271	91.685	92.4395
										16.7112	8.02139	2.6738		21.7678	3.95778	1.97889			86.915	84.3296	94.2178
										14.3505	7.55287	2.26586		22.6027	2.73973	2.05479			88.6936	94.3283	90.4287
										16.1597	7.60456	2.85171		22.5694	6.94444	4.34028			82.8312	88.8414	86.8755
										12.2951	2.04918	0		19.2308	3.20513	3.20513			86.2153	92.4382	97.2602
														14.9502	7.47508	1.66113			85.6831	91.2188	92.1955
																			85.3729	92.764	91.7296
																			87.7201	88.8506	95.4736
	MLT	6.72269	3.36134	7.84314		10.8696	3.62319	0		9.83146	4.21348	0		14.0187	4.6729	0			87.3322	94.008	92.7449
		9.70874	5.39374	6.47249		6.66667	1.66667	3.33333		8.15217	4.52899	0.905797		17.101	6.51466	1.62866			78.6624	90.4408	100.635
		9.40439	3.1348	5.22466		10.917	2.18341	3.27511		16.4286	6.42857	0.714286		19.4524	4.32277	4.32277			91.6442	96.3981	109.923
		7.25765	3.11042	6.22084		9.22509	2.76753	2.76753		15.7035	6.28141	1.88442		18.1452	4.7043	4.03226			81.8901	88.0943	91.894
		8.40336	4.20168	0		8.78594	2.39617	2.39617		20.2703	2.81532	1.68919		21.6535	3.93701	3.28084			82.9581	89.2978	92.0764
		12.1951	6.77507	0		9.09091	3.78788	3.0303		18.9732	4.46429	1.67411		15.3453	2.55754	4.4757			92.7544	84.3987	98.1624
		9.29615	3.98406	2.65604		5.83333	0.833333	2.5		21.5827	2.9976	1.79856		20.3125	3.125	4.6875			94.5132	95.6236	105.841
		9.00901	5.14801	2.574		3.53774	1.17925	2.35849		18.8679	4.71698	3.36927		23.1023	3.30033	5.77558			79.5579	98.0659	101.433
		2.5641	0	6.41026		5.61798	0	0		17.0068	3.40136	3.40136		16.8539	2.80899	2.80899			81.8124	97.3478	101.267
		3.90625	1.30208	5.20833		7.57576	0	0		11.3065	1.25628	2.51256		14.3979	2.6178	1.3089			84.7545	97.7198	98.8764
		4.08998	0	5.45331		4.62963	0	3.08642		13.6986	0	0		20.2703	3.37838	6.75676			83.2215	98.722	93.0455
		8.81057	2.93686	2.93686		9.80392	3.92157	1.96078		17.341	4.33526	3.61272		16.7638	0	4.37318			85.2144	93.3092	101.948
		4.51671	2.71003	0		7.01754	3.50877	2.63158		15.928	5.54017	4.15512		20.6013	1.67038	3.89755			78.1891	83.1895	105.534
		5.24934	1.74978	2.62467		9.58188	0	3.48432		12.8617	4.01929	5.62701		19.6759	1.15741	2.89352			87.0029	90.8901	93.1452
		6.10022	2.61438	0		7.08502	3.03644	2.02429		11.9522	3.98406	3.98406		14.3805	1.10619	1.65929			92.0734	99.1484	98.2554
		7.15884	4.47427	0.894855		7.8125	0	2.23214		10.6952	2.6738	2.6738		14.375	1.25	2.5			95.1573	101.398	97.5755
		6.42792	3.67309	6.42792		7.22543	1.44509	1.44509		8.68056	2.60417	5.20833		11.4247	0.672043	2.68817			85.3345	82.6348	99.9
		5.61798	2.80899	3.74532		7.19424	1.79856	0		14.1084	6.77201	3.95034		7.62712	3.38983	1.69492			88.4125	86.2149	90.0627
		7.50117	2.81294	3.75059		9.05797	3.62319	0		19.4064	6.27854	3.99543		6.41026	0	0			81.1594	100.169	95.7971
		7.53296	4.7081	3.76648		7.69231	5.12821	0		18.2927	4.98891	2.77162		21.2264	9.43396	2.35849			76.1024	81.4987	100.553
		3.367	5.05051	0		9.41423	2.09205	0		13.4146	5.4878	3.65854		14.9123	4.38596	7.01754			96.018	84.1988	91.6207
		3.32502	4.98753	0		11.0294	6.43382	0.919118		13.587	8.15217	3.39674		18.3424	8.15217	4.75543
		4.3956	1.4652	0		9.64912	2.63158	0.877193		10.3306	3.44353	3.44353		15.4799	3.09598	6.96594
		2.62985	1.31492	2.62985		8.25083	7.42574	1.65017		11.5385	2.88462	2.88462		18.6916	5.45171	3.11526
						9.10596	4.13907	1.65563		13.2576	7.57576	1.89394		17.9641	2.99401	3.74251
						5.15464	5.15464	1.71821		7.44048	0.744048	2.23214		19.5312	8.59375	3.90625
						5.79151	2.89575	1.9305		14.1084	3.95034	2.25734		13.5747	6.78733	3.39367
						1.19048	0	1.19048		16.1448	7.33855	2.44618		12.894	2.149	2.149
						2.62238	0.874126	2.62238		14.7059	4.0568	3.0426		14.3312	3.18471	2.12314
						4.64396	0.773994	1.54799		14.8515	4.45545	1.48515		17.3913	2.71739	3.26087
						10.5422	1.50602	1.50602		18.5381	5.82627	2.11864		23.6967	3.5545	2.96209
						15.528	0	1.5528		13.7615	5.16055	2.29358		18.0723	3.61446	3.61446
						15.5039	0	0		12.5	3.90625	2.34375		15.6676	4.76839	4.08719
						11.3169	1.02881	1.02881		11.3636	0	0		15.7285	2.48344	3.31126
						6.72043	4.03226	2.68817						12.6263	3.367	2.52525
														5.76037	2.30415	2.30415
	Fig. 4d					Fig. 4f				Fig. 4l
		Fshr	Lhcgr				Ovulated oocytes			PD17 Con	1.04972	PD19 Con	1.46917
	PD17 Con	1	1				Con	MLT			1.20442		1.11729
		1.41421	1.14472			PD15	0	0			1.54756		1.6644
		1.27015	1.52098				0	0			1.51572		1.3333
		1.17013	2.05623				0	0		PD17 MLT	0.923382	PD19 MLT	0.576343
	PD17 MLT	0.562529	1.01748				0				1.12766		0.655197
		0.780967	0.472483								0.80107		1.05336
		0.65293	0.864537			PD17	8	8			1.12631		1.17283
	PD19 Con	2.07772	1.87905				17	14
		1.79626	0.946058				13	0
		2.57576	1.24689				24	0
		1.79005	1.56555				0	0
	PD19 MLT	1.73508	0.626332				9	12
		1.36604	0.960373				0	16
		1.52626	0.780065				11	5
		0.867539	0.976032
	PD21 Con	2.41999	1.46409			PD19	5	10
		1.86391	1.90968				16	15		Fig. 4o
		2.54912	3.38698				23	16
		2.80889	1.01396				26	0			Con	MLT
	PD21 MLT	1.69349	1.59844				20	19		p-Akt	3.11854	1.78374
		2	1.33793				28	6			2.48351	1.53381
		2.55797	1.6358				30	31			2.80753	1.07028
							33	22			2.33768	0.891608
							40	12
										Akt	0.462875	0.489966
						PD21	24	31			0.430598	0.508544
							15	7			0.514881	0.477718
							26	35			0.315491	0.462667
							29	18
							35	38
							44	22
							33	23
							40	19
							20	10
	Fig. 4h
	embryoes size(mm2)											implanted embyos and their distribution
	Con						MLT					Con				MLT
	15.8	14.097	15.28	13.742	13.757	18.631	23.116	19.006	18.731	20.165	23.504	No. implanted embryos	embryos in left cornua uteri	embryos in right cornua uteri	heterogeneous distribution	No. implanted embryos	embryos in left cornua uteri	embryos in right cornua uteri	heterogeneous distribution
	16.919	17.413	14.516	18.195	14.246	16.041	18.063	18.773	19.707	20.019	20.872
	18.133	13.844	17.422	16.121	15.158	16.295	19.192	18.515	20.94	21.647	20.978	13	10	3	yes	2	0	2	yes
	16.344	15.045	15.869	14.959	20.062	15.807	20.205	18.779	19.048	19.059	21.839	14	7	7	no	8	3	5	yes
	19.076	16.451	19.473	17.086	18.369	17.656	19.066	15.606	16.966	19.394	20.983	16	8	8	no	9	8	1	yes
	15.125	14.517	16.698	20.342	18.614	16.683	18.563	17.045	16.114	18.572	21.402	15	11	4	yes	15	7	8	no
	16.71	17.446	14.871	16.861	20.211	16.506	17.214	16.224	16.704	16.465	20.516	14	7	7	no	17	8	9	no
	15.484	18.909	18.618	17.595	18.422	16.486	19.955	18.731	15.073	18.635	22.54	12	5	7	no	4	3	1	yes
	14.523	15.84	15.918	13.259	15.435	14.514	20.387	16.873	15.194	20.565	23.493	16	8	8	no	12	9	3	yes
	17.809	14.894	18.171	13.848	20.599	17.307	21.491	22.902	15.549	17.443	22.123	14	8	6	no	18	10	8	no
	19.373	17.964	19.201	17.713	19.498	16.646	21.605	14.595	17.287	21.036	21.345	13	9	4	yes	16	10	6	yes
	19.489	16.051	17.029	18.024	17.234	15.276	21.623	14.664	18.372	20.708	20.01	14	9	5	yes	16	8	8	no
	20.541	13.656	17.168	13.89	17.847	17.45	21.028	15.481	19.085	19.676	20.837	13	6	7	no	14	9	5	yes
	17.964	18.984	19.014	16.742	19.866	15.052	19.59	17.657	19.442	21.15	17.948	14	6	8	no	15	7	8	no
	16.192	14.351	15.601	15.706	19.907	16.751	20.108	15.779	18.219	18.46	19.532	16	8	8	no	17	8	9	no
	16.012	16.493	18.609	19.441	19.613	19.033	20.733	15.617	17.924	19.987	21.44	14	7	7	no	6	6	0	yes
	15.166	17.404	19.352	17.28	20.586	17.913	19.81	18.657	19.462	20.604	21.634	14	11	3	yes	1	0	1	no
	15.468	17.138	17.081	15.831	16.182	17.367	19.128	18.246	16.457	17.606	19.098	13	8	5	yes	18	11	7	yes
	16.624	18.347	15.13	16.847	16.876	17.555	20.291	21.703	17.849	20.913	21.173	16	9	7	no	2	2	0	yes
	16.382	19.563	17.982	15.307	16.008	17.532	19.668	18.709	16.746	19.937	20.42	15	10	5	yes	14	9	5	yes
	14.12	15.316	18.407	15.749	17.118	18.336	19.232	14.953	20.599	16.354	15.068	14	10	4	yes	17	11	6	yes
	13.146	18.066	16.996	15.813	15.336	18.897	19.862	19.951	19.045	18.335	16.157	15	8	7	no	16	11	5	yes
	17.493	20.866	16.333	15.175	17.525	17.246	20.632	15.074	17.193	18.533	15.183	14	8	6	no	15	9	6	yes
	19.504	18.884	16.807	14.295	15.949	19.605	18.078	18.751	14.274	19.911	15.489					15	10	5	yes
	14.901	17.698	18.915	13.174	13.82	18.436	18.824	18.161	17.913	18.141	17.744					0	0	0	\
	17.118	15.525	20.74	15.867	14.481	20.433										0	0	0	\
	18.025	18.094	19.886	15.635	14.955	17.393										13	8	5	yes
	17.88	16.772	16.833	14.154	16.428	17.205
	18.36	16.234	14.486	14.454	15.897	17.416

## Sheet: Fig.5
	Fig. 5f					Fig. 5i			Fig. 5l					Fig.5n
	Groups	No. activated follicles (per mm2)	No. atretic follicles (per mm2)			Groups	No. cytosol distribution of Foxo3 (per mm2)		Groups	Litter size				Wild-type	SNAT-KO
	Wild-type	163.636	9.09091			Wild-type	928.571			2-3M	5-6M	8-9M		21	4
		212.598	15.748				1000		Wild-type	8	9	5		20	2
		180	13.3333				947.368			4	5	6		16	2
		181.818	12.1212				909.091			6	5	4		25	2
		194.444	16.6667				1000			6	9	6		29	14
		221.053	21.0526				952.381			7	6	5		14	19
		167.513	10.1523				785.714			9	6	4		17	17
		186.603	14.3541				823.529			9	9	5		28	14
		186.916	14.0187				937.5			8	8	6		26	11
		171.946	9.04977				920			9		5		25	25
		207.965	17.6991							5				16	22
		207.965	17.6991			SNAT-KO	933.333							13	21
		196.507	17.4672				1100		SNAT-KO	8	4	3		19	21
		146.552	8.62069				1000			4	7	3		21	13
		225.806	10.7527				1166.67			7	6	3		19	8
		216.981	9.43396				1100			8	4	5			10
		171.053	13.1579				1045.45			7	6	1			14
		163.636	12.1212				1214.29			7	5	2			15
		157.895	21.0526				1214.29			6	6	3
		230.392	19.6078				1000			9	7	4
		218.605	13.9535							8	6	2
		202.381	15.873			SNAT-KO+MLT	733.333			8	7	4
		193.798	19.3798				833.333			6	3	6
		209.302	15.5039				941.176			10	6
		230.769	16.1943				1050
							933.333
	SNAT-KO	202.02	20.202				900
		207.071	20.202				800
		208.145	22.6244				909.091
		211.712	22.5225				818.182
		222.689	21.0084				871.795
		207.048	13.2159
		203.125	23.4375			Fig. 5o
		212.245	24.4898					The amount of RNA extraction (ng)		The amount of RNA used for RT-PCR (ng)		(The amount of RNA extraction)/ (The amount of RNA used for RT-PCR)		Gene symbol	Ct value (mean)	△ct	The relative mRNA level in cDNA (2-△ct)	The relative mRNA level in ovary
		167.315	15.5642
		203.922	11.7647
		182.51	19.0114			Wild-type	ovary-1	12207.8		915.585		13.333		DDX4	25.8815	0	1	13.33
		230.769	21.978											FIGLA	25.6314	0	1	13.33
		190.698	18.6047											Nobox	26.2145	0	1	13.33
		179.167	12.5
		213.439	27.668
		188.679	18.8679
		189.091	14.5455				ovary-2	11119.4		1667.91		6.66667		DDX4	26.5455	0.664056	0.631101	4.20945
		201.413	17.6678											FIGLA	25.2822	-0.349277	1.27392	8.49706
		206.897	25.8621											Nobox	25.8185	-0.395944	1.3158	8.77641
		211.864	8.47458
		213.675	25.641
		225	16.6667
		223.141	16.5289				ovary-3	8383.2		867.23		9.66664		DDX4	26.4375	0.556045	0.680164	6.57719
		228.814	16.9492											FIGLA	25.0725	-0.558955	1.4732	14.2459
		223.141	16.5289											Nobox	25.5939	-0.620621	1.53754	14.868
	SNAT-KO+MLT	244.604	21.5827
		183.908	11.4943
		171.123	10.6952
		205.607	14.0187
		165.179	13.3929
		215.686	0
		174.312	0
		188.976	7.87402
		144.33	5.15464			SNAT-KO
		130.435	4.83092				ovary-1	5285.3		1585.59		3.33333		DDX4	25.3533	-0.528144	1.44207	4.8021
		154.812	8.3682											FIGLA	24.3247	-1.30678	2.47389	8.23805
		138.775	8.16327											Nobox	26.3833	0.168857	0.889547	2.96219
		157.895	12.1457
		144.578	12.0482
		157.258	8.06452
		211.765	5.88235				ovary-2	6788		1018.2		6.66667		DDX4	26.5922	0.710736	0.611009	4.07543
		177.083	5.20833											FIGLA	25.7122	0.0807356	0.945575	6.30699
		182.266	4.92611											Nobox	26.7585	0.544069	0.685834	4.57451
		176.19	9.52381
		171.946	13.5747
		127.119	0
		187.5	0				ovary-3	6424.6		963.69		6.66667		DDX4	25.8555	-0.0259456	1.01815	6.79104
		160.428	10.6952											FIGLA	25.5822	-0.0492788	1.03475	6.90177
		168.317	9.90099											Nobox	26.4902	0.275721	0.826037	5.50967
		143.564	9.90099

## Sheet: Fig.6
	Fig. 6a
	Days after injection	Body weight (g)
		Con-1	Con-2	Con-3	Con-4	Con-5	Con-6	Con-7	Con-8	MLT-1	MLT-2	MLT-3	MLT-4	MLT-5	MLT-6	MLT-7	MLT-8
	1	35.21	29.6	34.04	32.63	32.6	34.43	31.65	33.59	31.93	32.37	30.28	31.4	29.77	29.81	29.72	30.18
	5	34.4	31.08	32.84	32.88	32.36	32.76	31.65	33.64	34.19	30.76	31.98	30.37	30.24	30.34	29.87	33.14
	10	35.05	31.49	34.16	34.96	33.74	34.64	32.45	35.64	36.19	31.54	32.59	32.37	31.18	32.76	32.33	33.09
	15	36.04	33.42	34.48	36.09	33.55	34.72	31.88	36.04	37.29	31.79	33.19	33.96	31.69	33.99	33.28	33.89
	20	36.42	34.33	34.24	37.12	33.49	34.06	34.56	37.98	38.49	32.91	32.93	35.31	33.6	35.64	33.96	35.66
	25	39	33.84	37.22	35.81	34.65	34.55	34.46	38.11	39.35	33.26	33.55	35.47	33.53	34.94	34.2	38.16
	30	40.33	36.39	39.76	38.01	36.8	36.06	36.38	40.87	40.05	35.59	36.86	36.71	36.36	38.67	36.24	39.95
	Fig. 6b						Fig. 6d								Fig. 6e-g
		Liver	kidney	spleen	heart			The length of oestrus cycle								mating time	pregnancy length (day)	labor time
	Con-1	4.95631	0.577178	0.638073	0.402436		Con-1	5	5	4	4	5			Con-1	12:00-18:00	19	night
	Con-2	4.60121	0.627699	0.35704	0.541319		Con-2	4	4	4	4	4			Con-2	00:00-06:00	19	night
	Con-3	5.14706	0.632095	0.477296	0.621775		Con-3	5	3	5	5	4			Con-3	00:00-06:00	19	night
	Con-4	5.25659	0.651872	0.818308	0.57975		Con-4	5	5	4	6	4			Con-4	00:00-06:00	19	daytime
	Con-5	5.08516	0.619086	0.651527	0.519059		Con-5	5	5	5	5	4			Con-5	00:00-06:00	19	daytime
	Con-6	4.19783	0.493238	0.26253	0.426942		Con-6	6	5	5	5				Con-6	00:00-06:00	19	night
	Con-7	5.01381	0.638122	0.483425	0.632597		Con-7	4	4	4	4	4	4		Con-7	00:00-06:00	20	daytime
	Con-8	5.04558	0.62963	0.472934	0.51567		Con-8	4	4	4	4	5			Con-8	00:00-06:00	19	night
	Con-9	5.21482	0.688045	0.473225	0.504359		Con-9	6	4	4	5	4			Con-9	00:00-06:00	19	night
	Con-10	3.90754	0.603651	0.385748	0.415194		Con-10	5	6	6	4				Con-10	00:00-06:00	19	night
	MLT-1	5.55445	0.588089	0.483429	0.530973		MLT-1	5	7	5	5				MLT-1	00:00-06:00	19	daytime
	MLT-2	4.51032	0.722714	0.321534	0.523156		MLT-2	4	4	4	6	5			MLT-2	12:00-18:00	19	night
	MLT-3	5.4231	0.620354	0.571755	0.457462		MLT-3	4	5	5	4	4			MLT-3	00:00-06:00	19	night
	MLT-4	4.35704	0.610879	0.315202	0.427807		MLT-4	5	6	5	5				MLT-4	00:00-06:00	19	night
	MLT-5	5.64171	0.668449	0.606061	0.434066		MLT-5	5	5	4	4	5			MLT-5	12:00-18:00	19	night
	MLT-6	5.10989	0.483516	0.552198	0.451389		MLT-6	5	5	4	4	4			MLT-6	00:00-06:00	19	night
	MLT-7	5.39352	0.625	0.56713	0.482365		MLT-7	5	5	4	5	4			MLT-7	00:00-06:00	19	night
	MLT-8	5.21266	0.733921	0.728734	0.47454		MLT-8	5	3	5	5	3			MLT-8	00:00-06:00	19	night
	MLT-9	5.03599	0.666489	0.685151			MLT-9	5	6	5	6				MLT-9	00:00-06:00	19	night
							MLT-10	5	5	4	5	4			MLT-10	00:00-06:00	19	night
	Fig. 6h							Fig. 6i
		Rectal temperature (°C)
		Day1	Day2	Day3	Day4				WBC	RBC	HGB	MCV	MCHC	W–SCC	W–MCC	W–LCC	MPV
	Con-1	36.8	37.8	37.8	37.1			Con	3.5	7.78	125	49.9	322	2.9	0.3	0.3	7.6
	Con-2	37.3	37.2	37.4	37.2				4.2	9.29	144	48.7	319	3.8	0.3	0.6	7.6
	Con-3	37.4	37.9	37.4	36.9				7.3	9.13	148	51.4	316	6.3	0.4	0.2	6.7
	Con-4	37.1	37.8	37.3	37.4				2.7	8.92	140	49.4	317	2.2	0.3	0.3	6.6
	Con-5	37.3	37.2	37.1	37.6				4.8	8.76	146	52.7	316	4.1	0.4	0.2	3.9
	Con-6	37.4	37.8	37.6	37.4
	Con-7	37.3	37.6	37.6	37.1			MLT	4.9	7.89	138	52.1	336	4.7	0.1	0.1	6.7
	Con-8	37.4	37.1	37.1	37.6				4.4	9.46	154	51.6	316	4.2	0.1	0.1	7.3
	Con-9	37.5	37.4	37	37.2				4	8.07	144	53.3	335	3.5	0.3	0.2	6.5
									2.5	10.1	155	49.5	310	2.2	0.2	0.1	6.8
	MLT-1	37.8	37.5	37.8	37.5
	MLT-2	37.7	37.8	37.4	37.9
	MLT-3	37.6	37.9	37.8	37.8
	MLT-4	37.3	37.8	37.5	37.8
	MLT-5	37.3	37.6	37.6	37.2
	MLT-6	37.5	37.3	36.6	37
	MLT-7	37.3	37.3	36.8	36.9
	MLT-8	37.3	36.9	36.6	36.8

## Sheet: Supplementary Fig.1
	Supplementary Fig. 1
	YAP-Con-1	1
	YAP-Con-2	1.50525
	YAP-Con-3	1.60585
	YAP-MLT-1	1.66248
	YAP-MLT-2	1.21139
	YAP-MLT-3	0.73884
	LATS1-Con-1	193.564
	LATS1-Con-2	220.301
	LATS1-Con-3	313.72
	LATS1-MLT-1	281.437
	LATS1-MLT-2	148.742
	LATS1-MLT-3	139.424
	LATS2-Con-1	43.012
	LATS2-Con-2	55.5867
	LATS2-Con-3	63.8523
	LATS2-MLT-1	56.2325
	LATS2-MLT-2	38.2309
	LATS2-MLT-3	29.5141
	TAZ-Con-1	253.06
	TAZ-Con-2	497.999
	TAZ-Con-3	437.559
	TAZ-MLT-1	370.501
	TAZ-MLT-2	206.024
	TAZ-MLT-3	145.009
	MOB1b-Con-1	90.5097
	MOB1b-Con-2	96.3358
	MOB1b-Con-3	156.498
	MOB1b-MLT-1	109.896
	MOB1b-MLT-2	61.8199
	MOB1b-MLT-3	36.3361
	SAV1-Con-1	29.446
	SAV1-Con-2	32.4467
	SAV1-Con-3	46.0991
	SAV1-MLT-1	42.4198
	SAV1-MLT-2	40.039
	SAV1-MLT-3	25.6935

## Sheet: Supplementary Fig.2
	Supplementary Fig. 2c
	Groups	No. activated follicles (per mm2)
	Con	103.704
		80.6452
		79.1789
		91.4286
		97.8836
		113.36
		114.504
		126.812
		110.497
		106.157
		112.469
		104.167
		100.671
		75.5556
		63.9659
		82.8157
		82.0244
		91.5493
	MLT	102.138
		94.6237
		71.2788
		53.0612
		61.753
		118.162
		105.364
		74.6812
		75.1252
		67.6819
		71.1297
		55.5556
		50.5051
		45.614
		58.6207
		79.7872
		85.5107
		73.9857
		73.7101
		57.8947
	MLT+LUZ	67.7291
		73.3138
		113.208
		103.044
		52.2565
		62.6566
		75.3247
		58.011
		61.1702
		68.6901
		80.3859
		55.3797
		79.661
		89.0805
		56.3003
		47.619
		59.8504

## Sheet: Supplementary Fig.3
	Supplementary Fig. 3
		SOD (U/ml)	GSH-PX (U/ml)	CAT (U/ml)	T-AOC (U/ml)	MDA (nmol/ml)
	Con	69.497	609.333	7.447	9.127	5.612
		70.186	612.874	7.526	9.018	5.389
		65.604	633.337	7.918	8.797	5.747
		69.119	618.512	7.772	8.919	5.512
		71.462	629.509	7.199	8.881	5.876
	MLT	83.507	762.539	8.187	10.189	4.124
		86.792	718.637	9.026	10.369	4.662
		86.118	776.232	8.939	10.589	4.716
		85.978	757.396	8.887	10.376	4.251
		89.651	739.827	9.102	10.881	4.487

## Sheet: Supplementary Fig. 4
	Supplementary Fig. 4a - Body weight (g)										Supplementary Fig. 4b
		Postnatal weeks
		1-week	2-week	3-week	4-week	5-week	6-week	7-week	8-week			spleen	liver	kidney	heart
	Wild-type	4.73	7.34	10.17	12.52	15.56	17.89	18.69	19.47		Wild-type	0.005056	0.050647	0.011234	0.005536
		4.03	6.75	8.96	12.35	14.7	16.72	17.68	18.65			0.004662	0.050578	0.013333	0.005615
		4.34	7.13	10.11	13.37	15.87	18.85	19.51	20.36			0.004729	0.049311	0.01247	0.005342
		4.06	6.29	9.03	11.89	14.29	16.78	17.37	17.99			0.005021	0.048347	0.012961	0.005808
		3.89	6.21	8.96	11.82	14.47	16.76	17.6	18.33
		4.62	6.91	9.29	11.85	14.61	17.53	19.31	21.07		SNAT-KO	0.003831	0.047958	0.012672	0.005413
		5.28	7.1	10.61	13.82	16.7	19.12	21.09	20.93			0.004288	0.050327	0.011901	0.005514
		5.27	8.02	11.29	14.67	17.22	19.76	20.7	22.28			0.004119	0.047238	0.012969	0.005575
		4.85	7.41	10.65	13.34	16.21	19.87	19.82	21.73			0.004019	0.042224	0.010752	0.005526
		3.57	6.23	9.05	12.06	14.76	16.95	17.64	18.61
		4.57	6.92	9.55	12.06	15.02	17.89	18.45	19.05
		4.63	6.72	8.92	12.04	14.53	17	17.54	18.34		Supplementary Fig. 4c
		3.65	6.33	8.34	11.46	13.49	16.48	17.24	17.75
		5.07	8.09	9.71	13.07	15.49	17.62	20.34	23.66			WBC	RBC	HGB	MCV	MCHC	Lym (％)	Neu (％)	MPV
		5.68	7.5	10.42	12.53	15.59	18.75	18.77	20.88		Wild-type	2.7	9.17	141	52.2	295	87.5	12.1	5.4
		4.59	7.06	9.45	12.22	15.1	17.78	19.51	22.21			6.14	9.59	143	53	281	87.9	11.2	6.4
		4.76	7.98	10.04	13.4	16.39	19.39	20.37	21.85			2.19	8.66	133	51.9	296	82.4	15	5.5
												4.67	9.73	147	51.8	292	82.5	15	5.5
	SNAT-KO	4.91	7.72	9.64	13.02	15.58	17.91	19.84	18.59
		4.92	7.75	10.01	13.05	15.45	18.34	18.98	19.97		SNAT-KO	1.16	9.18	139	50.7	298	76.8	20.7	5.6
		3.92	6.41	8.89	11.61	13.99	16.66	17.51	20.17			0.91	9.55	136	49.6	288	70.6	26	5.5
		4.84	7.14	9.68	12.65	15.52	18	18.77	19.36			1.79	9.06	132	51.1	286	69.9	28.4	5.5
		5.02	6.89	9.23	12.93	14.51	17.95	19.76	20.53			1.27	10.24	155	50.6	299	58.9	40.7	5
		4.49	7.57	10.24	14.09	16.24	18.77	19.89	20.45
		5.09	8.08	9.65	12.83	15.35	17.93	20.41	21.26
		4.8	7.27	9.45	12.58	15.53	18	18.5	19.23
		4.37	7.23	9.84	12.92	15.12	17.89	18.67	18.66
		4.82	6.57	9.96	12.53	14.61	17.45	18.28	19.02
		5.04	7.49	10.41	12.96	15.2	17.97	18.21	21.3
		4.79	6.71	10.59	14.28	14.91	19.01	20.14	20.96
		5.06	7.55	10.68	13.81	15.76	18.43	18.79	20.77
		5.15	7.52	9.45	13.18	16.23	19.16	19.17	21.05
		4.82	7.45	9.37	12.78	15.26	17.64	18.34	22.04
